# Supplementary material for: Oncolytic adenovirus encoding LHPP exerts potent antitumor effect in lung cancer
Source: Sci Rep. 2024 Jun 7;14:13108. doi: 10.1038/s41598-024-63325-z (PMC11161505; doi:10.1038/s41598-024-63325-z)
Supplement: Supplementary file 1 — Supplementary Tables. [file 41598_2024_63325_MOESM1_ESM.xls]

## Sheet: Sheet1
Supplementary Table 1 The expression of LHPP mRNA in normal lung cell lines and different lung cancer cell lines
	MRC-5	A549	NCI-H460	NCI-H1299	NCI-H1975
	90.7956	47.6454	32.7115	51.6142	392
	102.774	60.7666	28.1278	49.0381	520.519
	107.165	58.4458	29.4424	54.87	483.498
Supplementary Table 2 The expression of TNF-α, and c-Myc mRNAs in NCI-H460 cells treated with PBS, GD55, or GD55-LHPP
TNF-α
	PBS	GD55	GD55-LHPP
	83.795	96.3476	989.426
	103.362	251.595	992.425
	112.843	171.858	1168.05
c-Myc
	PBS	GD55	GD55-LHPP
	0.773812	0.388046	0.156247
	0.984968	0.76468	0.164613
	1.31203	0.641672	0.171437
